# Supplementary material for: MicroRNA Landscape in Endometrial Carcinomas in an Asian population: Unraveling Subtype-Specific Signatures
Source: Cancers (Basel). 2023 Nov 2;15(21):5260. doi: 10.3390/cancers15215260 (PMC10648581; doi:10.3390/cancers15215260)
Supplement: Supplementary file 1 [file cancers-15-05260-s001.zip]

Archive with 1 entries (1 files):
- cancers-2654009-Table S1.xlsx
